# Supplementary material for: Investigation of Broadband Optical Nonlinear Absorption and Transient Dynamics in Orange IV Containing Azobenzene
Source: Molecules. 2023 Jun 10;28(12):4692. doi: 10.3390/molecules28124692 (PMC10303707; doi:10.3390/molecules28124692)
Supplement: Supplementary file 1 [file molecules-28-04692-s001.zip]

Archive with 1 entries (1 files):
- molecules-2363327-supplementary.pdf
